# Supplementary material for: The Elucidation of the Molecular Mechanism of the Extrusion Process
Source: Materials (Basel). 2021 Jul 30;14(15):4278. doi: 10.3390/ma14154278 (PMC8348501; doi:10.3390/ma14154278)
Supplement: Supplementary file 1 [file materials-14-04278-s001.zip]

Archive with 1 entries (1 files):
- materials-1276775-supplementary.pdf
